# Supplementary material for: Interface Design in Bimetallic PdNi Nanowires for Boosting Alcohol Oxidation Performances
Source: Nanomaterials (Basel). 2025 Jul 5;15(13):1047. doi: 10.3390/nano15131047 (PMC12250756; doi:10.3390/nano15131047)
Supplement: Supplementary file 1 [file nanomaterials-15-01047-s001.zip]

Archive with 1 entries (1 files):
- nanomaterials-3682628-supplementary.pdf
